# Supplementary material for: Manganese Ferrite Containing Glass-Crystalline Materials—Phase Composition, Microstructure and Magnetic Properties
Source: Materials (Basel). 2026 Apr 27;19(9):1771. doi: 10.3390/ma19091771 (PMC13164864; doi:10.3390/ma19091771)
Supplement: Supplementary file 1 [file materials-19-01771-s001.zip]

Archive with 2 entries (2 files):
- materials4195677_Supplementary_material1_proffread.pdf
- materials4195677_Supplementary_material2_proofread.pdf
